# Supplementary material for: Empagliflozin-Enhanced Antioxidant Defense Attenuates Lipotoxicity and Protects Hepatocytes by Promoting FoxO3a- and Nrf2-Mediated Nuclear Translocation via the CAMKK2/AMPK Pathway
Source: Antioxidants (Basel). 2022 Apr 19;11(5):799. doi: 10.3390/antiox11050799 (PMC9137911; doi:10.3390/antiox11050799)
Supplement: Supplementary file 1 [file antioxidants-11-00799-s001.zip]

Archive with 1 entries (1 files):
- antioxidants-1613095-supplementary.pdf
